# Supplementary material for: Using health facility deaths to estimate population causes of neonatal and child mortality in four African countries
Source: BMC Med. 2020 Jun 12;18:183. doi: 10.1186/s12916-020-01639-1 (PMC7291588; doi:10.1186/s12916-020-01639-1)
Supplement: Supplementary file 1 — Additional file 1. a. Community and health facility causes of neonatal deaths in four sub-Saharan Africa countries. b. Community and health facility causes of 1–59-month deaths in four sub-Saharan Africa countries. [file 12916_2020_1639_MOESM1_ESM.zip]

Archive with 2 entries (2 files):
- Additional file 1a_ESM.xlsx
- Additional file 1b_ESM.xlsx
