# Supplementary material for: Using health facility deaths to estimate population causes of neonatal and child mortality in four African countries
Source: BMC Med. 2020 Jun 12;18:183. doi: 10.1186/s12916-020-01639-1 (PMC7291588; doi:10.1186/s12916-020-01639-1)
Supplement: Supplementary file 1 — Additional file 1. a. Community and health facility causes of neonatal deaths in four sub-Saharan Africa countries. b. Community and health facility causes of 1–59-month deaths in four sub-Saharan Africa countries. [file 12916_2020_1639_MOESM1_ESM.zip › Additional file 1a_ESM.xlsx]

## Sheet: Neonate
Additional file 1a: Community and health facility causes of neonatal deaths in four sub-Saharan Africa countries
Country (N deaths)	Method	Cause	Community % (95% CI)	Facility % (95% CI)	Test Statistic	p value	Test Type
Cameroon (164)	EAVA	Tetanus	1.8 (0.3, 5.7)	0.0 (-,± -)	-	0.551	Fisher-exact
		Malformation	4.6 (1.6, 9.7)	0.0 (-, -)	-	0.169	Fisher-exact
		BIBA	33.0 (24.4, 42.5)	45.5 (33.9, 57.3)	2.41657	0.105069	Rao-Scott Chi square
		Meningitis	0.9 (0.0, 4.1)	1.8 (0.1, 8.3)	0.246205	0.626911	Rao-Scott Chi square
		Diarrhea	0.9 (0.0, 4.1)	0.0 (-, -)	-	0.335	Fisher-exact
		Pneumonia	16.5 (10.1, 24.7)	23.6 (13.7, 36.0)	1.20975	0.272961	Rao-Scott Chi square
		Sepsis	28.4 (20.2, 37.8)	18.2 (9.8, 29.2)	2.05171	0.144021	Rao-Scott Chi square
		Other	0.9 (0.1, 4.0)	1.8 (0.1, 8.3)	0.246205	0.622223	Rao-Scott Chi square
		Preterm	7.3 (3.3, 13.4)	1.8 (0.1, 7.9)	2.14851	0.138967	Rao-Scott Chi square
		Unspecified	5.5 (2.2, 10.8)	7.3 (2.1, 16.7)	0.199593	0.658886	Rao-Scott Chi square
Cameroon (164)	PCVA	Tetanus	0.0 (-, -)	0.0 (-, -)	-	1	-
		Malformation	0.0 (-, -)	0.0 (-, -)	-	1	-
		BIBA	21.1 (14.7, 28.6)	36.4 (24.0, 50.1)	4.40193	0.022745	Rao-Scott Chi square
		Meningitis	8.3 (4.1, 14.2)	5.5 (1.3, 13.9)	0.4233	0.515209	Rao-Scott Chi square
		Diarrhea	0.0 (-, -)	1.8 (0.1, 8.3)	-	0.335366	Fisher-exact
		Pneumonia	18.3 (12.0, 26.1)	12.7 (5.5, 23.6)	0.839905	0.372649	Rao-Scott Chi square
		Sepsis	18.3 (11.0, 27.6)	16.4 (7.2, 29.6)	0.0989502	0.790062	Rao-Scott Chi square
		Other	2.8 (0.7, 7.0)	5.5 (1.4, 13.4)	0.757315	0.374084	Rao-Scott Chi square
		Preterm	20.2 (13.1, 28.8)	10.9 (3.8, 22.7)	2.22079	0.190107	Rao-Scott Chi square
		Unspecified	11.0 (6.0, 18.0)	10.9 (4.3, 21.2)	0.000374742	0.983957	Rao-Scott Chi square
Malawi (320)	EAVA	Tetanus	2.5 (0.7, 5.8)	0.6 (0.0, 2.6)	1.97188	0.162718	Rao-Scott Chi square
		Malformation	0.6 (0.0, 2.8)	0.0 (-, -)	-	0.456	Fisher-exact
		BIBA	9.4 (5.4, 14.9)	20.0 (14.0, 27.0)	6.86046	0.0105821	Rao-Scott Chi square
		Meningitis	1.0 (0.1, 4.4)	0.8 (0.0, 3.6)	0.0255805	0.89538	Rao-Scott Chi square
		Diarrhea	1.8 (0.3, 5.4)	1.7 (0.4, 4.5)	0.000200136	0.989542	Rao-Scott Chi square
		Pneumonia	24.5 (17.9, 32.0)	36.1 (28.4, 44.3)	5.02294	0.0270863	Rao-Scott Chi square
		Sepsis	28.1 (21.0, 35.9)	19.3 (13.7, 26.0)	3.35942	0.0771713	Rao-Scott Chi square
		Other	5.3 (2.3, 10.2)	1.0 (0.2, 3.0)	5.34938	0.0151094	Rao-Scott Chi square
		Preterm	6.6 (2.9, 12.2)	8.3 (4.7, 13.2)	0.333097	0.598188	Rao-Scott Chi square
		Unspecified	20.3 (13.9, 27.9)	12.2 (7.9, 17.6)	3.93021	0.0485764	Rao-Scott Chi square
Malawi (320)	PCVA	Tetanus	0.0 (-, -)	0.0 (-, -)	-	1	-
		Malformation	0.0 (-, -)	0.0 (-, -)	-	1	-
		BIBA	13.7 (8.8, 19.9)	18.1 (12.3, 25.0)	1.10971	0.308326	Rao-Scott Chi square
		Meningitis	4.6 (1.8, 9.4)	2.6 (0.8, 6.1)	0.956807	0.375258	Rao-Scott Chi square
		Diarrhea	0.8 (0.0, 3.3)	0.0 (-, -)	-	0.45625	Fisher-exact
		Pneumonia	36.7 (28.9, 45.0)	45.0 (37.2, 53.0)	2.25752	0.139964	Rao-Scott Chi square
		Sepsis	15.8 (10.2, 22.7)	11.8 (7.3, 17.6)	1.05108	0.339067	Rao-Scott Chi square
		Other	0.0 (-, -)	0.0 (-, -)	-	1	-
		Preterm	17.2 (11.5, 24.2)	17.9 (12.3, 24.5)	0.0220127	0.887839	Rao-Scott Chi square
		Unspecified	11.2 (6.4, 17.5)	4.6 (2.1, 8.4)	4.88681	0.0277221	Rao-Scott Chi square
Niger (453)	EAVA	Tetanus	4.2 (2.3, 6.9)	2.7 (0.1, 11.8)	0.417439	0.658737	Rao-Scott Chi square
		Malformation	3.0 (1.4, 5.4)	1.4 (0.1, 5.2)	0.683354	0.378408	Rao-Scott Chi square
		BIBA	18.3 (14.1, 23.1)	26.9 (15.3, 41.2)	3.1839	0.192313	Rao-Scott Chi square
		Meningitis	3.8 (1.9, 6.6)	5.8 (1.6, 13.9)	0.653074	0.513123	Rao-Scott Chi square
		Diarrhea	6.5 (4.1, 9.5)	2.5 (0.5, 7.3)	1.96273	0.160104	Rao-Scott Chi square
		Pneumonia	12.2 (8.8, 16.3)	8.7 (3.9, 16.0)	0.850365	0.362431	Rao-Scott Chi square
		Sepsis	40.3 (35.0, 45.7)	25.0 (15.5, 36.3)	6.91417	0.0187591	Rao-Scott Chi square
		Other	2.7 (1.3, 4.8)	2.5 (0.4, 7.8)	0.00743691	0.934249	Rao-Scott Chi square
		Preterm	1.2 (0.4, 2.5)	9.6 (0.8, 33.6)	18.4375	0.0113743	Rao-Scott Chi square
		Unspecified	7.8 (5.5, 10.8)	14.9 (7.9, 24.4)	4.17233	0.0617865	Rao-Scott Chi square
Niger (453)	PCVA	Tetanus	0.5 (0.1, 1.7)	0.0 (-, -)	-	1	Fisher-exact
		Malformation	0.2 (0.0, 1.1)	0.2 (0.0, 1.1)	0.000226768	0.978928	Rao-Scott Chi square
		BIBA	19.7 (15.6, 24.4)	22.1 (10.4, 38.0)	0.240218	0.736338	Rao-Scott Chi square
		Meningitis	6.4 (4.1, 9.3)	7.9 (2.3, 18.4)	0.268878	0.686857	Rao-Scott Chi square
		Diarrhea	0.0 (-, -)	2.7 (0.4, 8.6)	-	0.030866	Fisher-exact
		Pneumonia	16.5 (12.0, 21.7)	27.4 (13.2, 45.6)	5.41552	0.143979	Rao-Scott Chi square
		Sepsis	42.1 (36.1, 48.2)	26.8 (16.7, 38.8)	6.77085	0.0256675	Rao-Scott Chi square
		Other	6.5 (4.3, 9.3)	4.5 (1.5, 9.7)	0.480071	0.476012	Rao-Scott Chi square
		Preterm	2.7 (1.4, 4.7)	0.0 (-, -)	-	0.137308	Fisher-exact
		Unspecified	5.4 (3.4, 7.9)	8.4 (3.6, 15.8)	1.13419	0.312701	Rao-Scott Chi square
Nigeria (722)	EAVA	Tetanus	1.1 (0.4, 2.2)	1.6 (0.5, 3.7)	0.369732	0.516883	Rao-Scott Chi square
		Malformation	1.0 (0.2, 2.8)	0.7 (0.1, 2.3)	0.177472	0.681954	Rao-Scott Chi square
		BIBA	19.1 (15.2, 23.5)	30.8 (23.3, 39.0)	11.3438	0.00633177	Rao-Scott Chi square
		Meningitis	1.7 (0.6, 3.5)	0.0 (-, -)	-	0.198756	Fisher-exact
		Diarrhea	3.6 (2.1, 5.6)	1.1 (0.2, 3.6)	3.03985	0.102248	Rao-Scott Chi square
		Pneumonia	20.3 (16.6, 24.4)	18.7 (13.5, 24.9)	0.224669	0.676691	Rao-Scott Chi square
		Sepsis	31.9 (27.4, 36.5)	30.3 (23.3, 37.9)	0.167479	0.71611	Rao-Scott Chi square
		Other	6.0 (4.1, 8.4)	1.4 (0.4, 3.5)	6.76644	0.00605363	Rao-Scott Chi square
		Preterm	1.7 (0.8, 3.3)	2.5 (0.6, 6.3)	0.457637	0.575872	Rao-Scott Chi square
		Unspecified	13.7 (10.1, 17.9)	12.9 (8.3, 18.6)	0.0815307	0.809627	Rao-Scott Chi square
Nigeria (722)	PCVA	Tetanus	0.4 (0.1, 0.9)	0.4 (0.0, 1.8)	0.00894251	0.913398	Rao-Scott Chi square
		Malformation	1.3 (0.1, 4.6)	0.7 (0.1, 2.3)	0.457149	0.57874	Rao-Scott Chi square
		BIBA	16.9 (13.2, 21.1)	29.4 (22.0, 37.7)	13.9262	0.00223175	Rao-Scott Chi square
		Meningitis	3.9 (2.3, 6.1)	4.1 (1.7, 7.9)	0.0104513	0.928388	Rao-Scott Chi square
		Diarrhea	2.6 (1.4, 4.3)	1.6 (0.4, 4.3)	0.575966	0.467588	Rao-Scott Chi square
		Pneumonia	31.6 (27.4, 36.0)	26.1 (20.0, 32.9)	2.08137	0.205408	Rao-Scott Chi square
		Sepsis	20.7 (17.1, 24.8)	10.6 (6.0, 16.8)	10.0542	0.00705188	Rao-Scott Chi square
		Other	7.3 (5.2, 9.8)	10.6 (6.2, 16.5)	2.12875	0.177027	Rao-Scott Chi square
		Preterm	4.4 (2.7, 6.8)	2.3 (0.8, 5.0)	1.85736	0.178227	Rao-Scott Chi square
		Unspecified	10.9 (8.2, 14.0)	14.2 (8.6, 21.4)	1.52562	0.324848	Rao-Scott Chi square
EAVA expert algorithm verbal autopsy, PCVA physician-coded verbal autopsy
±Not estimable
