# Supplementary material for: Using health facility deaths to estimate population causes of neonatal and child mortality in four African countries
Source: BMC Med. 2020 Jun 12;18:183. doi: 10.1186/s12916-020-01639-1 (PMC7291588; doi:10.1186/s12916-020-01639-1)
Supplement: Supplementary file 1 — Additional file 1. a. Community and health facility causes of neonatal deaths in four sub-Saharan Africa countries. b. Community and health facility causes of 1–59-month deaths in four sub-Saharan Africa countries. [file 12916_2020_1639_MOESM1_ESM.zip › Additional file 1b_ESM.xlsx]

## Sheet: 1-59 months
Additional file 1b: Community and health facility causes of 1–59-month deaths in four sub-Saharan Africa countries
Country (N deaths)	Method	Cause	Community % (95% CI)	Facility % (95% CI)	Test Statistic	p value	Test Type
Cameroon (635)	EAVA	Injury	3.8 (2.2, 5.8)	4.9 (2.2, 9.1)	0.470025	0.484013	Rao-Scott Chi square
		AIDS	3.3 (2.0, 5.1)	3.3 (1.3, 6.5)	8.60159e-05	0.992618	Rao-Scott Chi square
		Malnutrition	3.1 (1.7, 5.0)	1.6 (0.4, 4.1)	1.03641	0.291874	Rao-Scott Chi square
		Measles	0.2 (0.0, 1.0)	0.5 (0.0, 2.4)	0.446796	0.505383	Rao-Scott Chi square
		Meningitis	15.0 (11.7, 18.8)	20.3 (14.9, 26.5)	2.6612	0.128951	Rao-Scott Chi square
		Dysentery	4.4 (2.8, 6.6)	3.8 (1.4, 7.9)	0.103201	0.764512	Rao-Scott Chi square
		Diarrhea	21.2 (17.9, 24.7)	23.6 (18.1, 29.8)	0.44999	0.492976	Rao-Scott Chi square
		Pertussis	1.8 (0.8, 3.4)	0.0 (-,± -)	-	0.112987	Fisher-exact
		Pneumonia	22.5 (18.5, 26.9)	16.5 (11.8, 22.0)	2.86995	0.0755511	Rao-Scott Chi square
		Malaria	19.4 (16.2, 23.0)	18.1 (13.0, 24.1)	0.140989	0.696711	Rao-Scott Chi square
		Other	1.1 (0.4, 2.4)	1.1 (0.2, 3.4)	2.80328e-05	0.995725	Rao-Scott Chi square
		Unspecified	4.2 (2.6, 6.3)	6.0 (3.1, 10.4)	0.986886	0.336793	Rao-Scott Chi square
Cameroon (635)	PCVA	Injury	3.3 (2.0, 5.1)	4.4 (2.1, 8.0)	0.437321	0.428629	Rao-Scott Chi square
		AIDS	6.4 (4.0, 9.5)	4.9 (2.6, 8.3)	0.489702	0.4237	Rao-Scott Chi square
		Malnutrition	9.1 (6.4, 12.3)	5.5 (3.0, 9.1)	2.22305	0.116207	Rao-Scott Chi square
		Measles	0.9 (0.3, 2.0)	0.5 (0.0, 2.4)	0.184909	0.670701	Rao-Scott Chi square
		Meningitis	14.8 (11.4, 18.7)	20.3 (15.0, 26.4)	2.90896	0.104857	Rao-Scott Chi square
		Dysentery	3.3 (1.9, 5.2)	4.4 (1.8, 8.6)	0.437321	0.521587	Rao-Scott Chi square
		Diarrhea	5.3 (3.4, 7.8)	9.9 (6.3, 14.4)	4.43263	0.0300407	Rao-Scott Chi square
		Pertussis	6.4 (4.3, 9.1)	6.6 (3.8, 10.5)	0.00789492	0.921557	Rao-Scott Chi square
		Pneumonia	17.7 (14.0, 21.8)	14.8 (10.4, 20.2)	0.739478	0.379381	Rao-Scott Chi square
		Malaria	23.2 (19.4, 27.3)	20.9 (15.4, 27.1)	0.393532	0.516399	Rao-Scott Chi square
		Other	6.4 (4.3, 9.0)	4.4 (2.0, 8.1)	0.952297	0.343084	Rao-Scott Chi square
		Unspecified	3.3 (2.0, 5.1)	3.3 (1.3, 6.6)	8.60159e-05	0.992562	Rao-Scott Chi square
Malawi (691)	EAVA	Injury	4.0 (1.9, 7.4)	1.4 (0.4, 3.4)	4.65346	0.0484629	Rao-Scott Chi square
		AIDS	1.0 (0.3, 2.3)	0.2 (0.0, 0.8)	1.90999	0.0871603	Rao-Scott Chi square
		Malnutrition	2.6 (1.2, 4.7)	0.6 (0.1, 1.9)	4.23483	0.0478226	Rao-Scott Chi square
		Measles	1.5 (0.4, 3.4)	1.1 (0.3, 2.6)	0.169326	0.700363	Rao-Scott Chi square
		Meningitis	8.7 (5.8, 12.3)	11.9 (8.6, 15.9)	1.93531	0.21743	Rao-Scott Chi square
		Dysentery	3.9 (2.2, 6.3)	2.5 (1.2, 4.5)	1.12229	0.285778	Rao-Scott Chi square
		Diarrhea	18.1 (14.0, 22.7)	18.7 (14.7, 23.2)	0.0489995	0.836879	Rao-Scott Chi square
		Pertussis	0.5 (0.1, 1.7)	1.4 (0.4, 3.2)	1.28488	0.261168	Rao-Scott Chi square
		Pneumonia	25.5 (20.8, 30.7)	25.5 (20.8, 30.5)	0.000185318	0.990126	Rao-Scott Chi square
		Malaria	21.7 (17.3, 26.6)	27.6 (22.9, 32.7)	3.24648	0.0872269	Rao-Scott Chi square
		Other	1.4 (0.4, 3.4)	1.9 (0.8, 3.7)	0.252337	0.655676	Rao-Scott Chi square
		Unspecified	11.1 (8.0, 14.8)	7.2 (4.6, 10.6)	3.14944	0.0969764	Rao-Scott Chi square
Malawi (691)	PCVA	Injury	3.8 (1.7, 7.1)	1.6 (0.5, 3.7)	2.96957	0.111595	Rao-Scott Chi square
		AIDS	15.9 (12.0, 20.4)	10.2 (7.2, 13.8)	4.98449	0.0337257	Rao-Scott Chi square
		Malnutrition	9.8 (6.8, 13.4)	6.0 (3.6, 9.1)	3.43222	0.0857223	Rao-Scott Chi square
		Measles	0.7 (0.1, 2.1)	0.9 (0.2, 2.3)	0.10377	0.764621	Rao-Scott Chi square
		Meningitis	2.6 (1.3, 4.6)	6.0 (3.7, 9.0)	4.71219	0.0303837	Rao-Scott Chi square
		Dysentery	2.8 (1.4, 4.9)	2.5 (1.2, 4.7)	0.053223	0.821596	Rao-Scott Chi square
		Diarrhea	12.2 (8.7, 16.3)	12.7 (9.4, 16.5)	0.038861	0.850181	Rao-Scott Chi square
		Pertussis	1.1 (0.3, 2.7)	1.8 (0.6, 3.8)	0.460453	0.520302	Rao-Scott Chi square
		Pneumonia	28.3 (23.1, 33.9)	30.2 (25.3, 35.3)	0.295782	0.628264	Rao-Scott Chi square
		Malaria	14.3 (10.8, 18.4)	22.9 (18.5, 27.8)	8.46398	0.00541838	Rao-Scott Chi square
		Other	2.0 (0.8, 3.9)	1.8 (0.7, 3.6)	0.0430364	0.839983	Rao-Scott Chi square
		Unspecified	6.6 (4.2, 9.6)	3.5 (1.8, 6.1)	3.3954	0.0843823	Rao-Scott Chi square
Niger (619)	EAVA	Injury	1.0 (0.4, 2.0)	0.6 (0.0, 2.8)	0.129702	0.675331	Rao-Scott Chi square
		AIDS	2.8 (1.6, 4.6)	2.0 (0.3, 6.3)	0.223368	0.664603	Rao-Scott Chi square
		Malnutrition	2.4 (0.6, 6.2)	1.9 (0.3, 6.2)	0.0887684	0.823305	Rao-Scott Chi square
		Measles	1.6 (0.7, 3.0)	0.7 (0.0, 3.3)	0.466703	0.467911	Rao-Scott Chi square
		Meningitis	18.1 (14.7, 21.8)	19.3 (10.0, 31.9)	0.105066	0.823541	Rao-Scott Chi square
		Dysentery	7.1 (5.0, 9.6)	2.8 (0.8, 6.7)	2.87023	0.0702212	Rao-Scott Chi square
		Diarrhea	20.0 (16.4, 24.0)	17.2 (8.5, 29.1)	0.486877	0.60977	Rao-Scott Chi square
		Pertussis	0.4 (0.0, 1.7)	0.0 (-, -)	-	1	Fisher-exact
		Pneumonia	10.5 (7.7, 13.8)	17.7 (7.8, 31.9)	4.69586	0.194764	Rao-Scott Chi square
		Malaria	28.3 (24.4, 32.4)	31.9 (20.4, 45.1)	0.580899	0.588493	Rao-Scott Chi square
		Other	2.9 (1.4, 5.3)	3.3 (1.0, 7.7)	0.034792	0.863704	Rao-Scott Chi square
		Unspecified	5.0 (3.3, 7.2)	2.5 (0.7, 6.1)	1.33315	0.190412	Rao-Scott Chi square
Niger (619)	PCVA	Injury	0.9 (0.3, 2.0)	0.0 (-, -)	-	0.596965	Fisher-exact
		AIDS	0.2 (0.0, 0.9)	0.0 (-, -)	-	1	Fisher-exact
		Malnutrition	0.5 (0.1, 1.4)	0.0 (-, -)	-	1	Fisher-exact
		Measles	3.5 (1.8, 6.0)	0.8 (0.0, 3.4)	2.42809	0.106192	Rao-Scott Chi square
		Meningitis	34.1 (29.8, 38.6)	33.6 (22.4, 46.1)	0.0109259	0.933085	Rao-Scott Chi square
		Dysentery	0.0 (-, -)	0.6 (0.0, 2.7)	-	0.156704	Fisher-exact
		Diarrhea	2.3 (1.2, 3.8)	1.8 (0.2, 6.4)	0.0809171	0.801663	Rao-Scott Chi square
		Pertussis	7.8 (5.1, 11.1)	11.4 (3.2, 26.3)	1.60288	0.510876	Rao-Scott Chi square
		Pneumonia	15.4 (12.4, 18.9)	19.2 (10.5, 30.6)	0.969041	0.448326	Rao-Scott Chi square
		Malaria	30.6 (26.3, 35.1)	29.6 (18.5, 42.8)	0.0402507	0.883485	Rao-Scott Chi square
		Other	2.0 (0.3, 6.0)	1.5 (0.2, 4.6)	0.129653	0.77349	Rao-Scott Chi square
		Unspecified	2.6 (1.4, 4.4)	1.5 (0.2, 4.8)	0.500599	0.461957	Rao-Scott Chi square
Nigeria (2055)	EAVA	Injury	2.6 (1.9, 3.6)	3.2 (1.7, 5.4)	0.407909	0.571978	Rao-Scott Chi square
		AIDS	0.6 (0.3, 1.1)	0.8 (0.2, 2.0)	0.0989656	0.765642	Rao-Scott Chi square
		Malnutrition	0.6 (0.3, 1.0)	0.7 (0.1, 2.2)	0.188375	0.710554	Rao-Scott Chi square
		Measles	2.2 (1.5, 3.2)	1.4 (0.5, 2.9)	1.33064	0.308713	Rao-Scott Chi square
		Meningitis	5.6 (4.5, 7.0)	5.5 (3.2, 8.5)	0.0192069	0.906868	Rao-Scott Chi square
		Dysentery	3.4 (2.5, 4.5)	4.9 (3.1, 7.3)	2.07664	0.200069	Rao-Scott Chi square
		Diarrhea	22.7 (20.2, 25.3)	21.1 (16.8, 25.9)	0.501094	0.56655	Rao-Scott Chi square
		Pertussis	0.7 (0.3, 1.2)	0.2 (0.0, 1.1)	1.12309	0.30725	Rao-Scott Chi square
		Pneumonia	15.7 (13.7, 17.9)	19.0 (14.9, 23.6)	2.72265	0.164171	Rao-Scott Chi square
		Malaria	36.2 (33.3, 39.1)	37.2 (32.3, 42.2)	0.155228	0.739722	Rao-Scott Chi square
		Other	3.2 (2.3, 4.3)	2.2 (1.1, 3.9)	1.12779	0.296754	Rao-Scott Chi square
		Unspecified	6.5 (5.2, 7.8)	3.9 (2.2, 6.0)	4.28781	0.0443844	Rao-Scott Chi square
Nigeria (2055)	PCVA	Injury	2.8 (2.0, 3.8)	2.6 (1.3, 4.7)	0.0343977	0.869949	Rao-Scott Chi square
		AIDS	0.0 (0.0, 0.1)	0.3 (0.0, 1.4)	3.28987	0.0242235	Rao-Scott Chi square
		Malnutrition	4.4 (3.4, 5.6)	3.1 (1.7, 4.9)	1.61705	0.206047	Rao-Scott Chi square
		Measles	4.7 (3.5, 6.2)	3.2 (1.6, 5.7)	1.87485	0.251332	Rao-Scott Chi square
		Meningitis	8.6 (7.1, 10.3)	10.1 (7.0, 13.9)	1.03282	0.376157	Rao-Scott Chi square
		Dysentery	3.4 (2.5, 4.5)	3.7 (2.1, 6.0)	0.108887	0.772118	Rao-Scott Chi square
		Diarrhea	22.8 (20.3, 25.4)	24.4 (20.0, 29.3)	0.519007	0.548153	Rao-Scott Chi square
		Pertussis	5.1 (3.8, 6.7)	4.5 (2.5, 7.3)	0.305638	0.668406	Rao-Scott Chi square
		Pneumonia	19.4 (17.0, 21.9)	20.6 (16.8, 24.8)	0.346249	0.587616	Rao-Scott Chi square
		Malaria	23.8 (21.1, 26.5)	23.5 (19.0, 28.4)	0.0179461	0.914044	Rao-Scott Chi square
		Other	2.2 (1.5, 3.1)	2.2 (0.9, 4.3)	0.000319143	0.986863	Rao-Scott Chi square
		Unspecified	2.8 (2.0, 3.8)	1.7 (0.8, 3.2)	1.5665	0.211859	Rao-Scott Chi square
EAVA expert algorithm verbal autopsy, PCVA physician-coded verbal autopsy
±Not estimable
