# Supplementary material for: Using health facility deaths to estimate population causes of neonatal and child mortality in four African countries
Source: BMC Med. 2020 Jun 12;18:183. doi: 10.1186/s12916-020-01639-1 (PMC7291588; doi:10.1186/s12916-020-01639-1)
Supplement: Supplementary file 2 — Additional file 2. All projections of CSMF accuracy comparing population cause distributions estimated with verbal autopsies of facility deaths to observed population cause distributions from verbal autopsies of community and facility deaths, in four sub-Saharan Africa countries. [file 12916_2020_1639_MOESM2_ESM.xlsx]

## Sheet: All projections
Additional file 2: All projections of CSMF accuracy comparing population cause distributions estimated from verbal autopsies of facility deaths to observed population cause distributions from verbal autopsies of community and facility deaths, in four sub-Saharan Africa countries
		CSMF accuracy of population causes of death estimated from facility deaths compared to observed population causes
Age group Analysis method	Country	N deaths	% Facility Deaths	Projection A* Estimate (95% CI)	Projection B** Estimate (95% CI)	Projection C*** Estimate (95% CI)	Projection D**** Estimate (95% CI)	Projection E***** Estimate (95% CI)
Neonates
EAVA	Cameroon	164	0.335366	0.85 (0.76, 0.90)	0.84 (0.72, 0.89)	0.87 (0.75, 0.91)	0.84 (0.74, 0.91)	0.87 (0.75, 0.91)
	Malawi	320	0.54964	0.89 (0.84, 0.94)	0.91 (0.85, 0.94)	0.92 (0.85, 0.95)	0.91 (0.85, 0.95)	0.93 (0.85, 0.95)
	Niger	453	0.18747	0.79 (0.67, 0.86)	0.75 (0.59, 0.84)	0.86 (0.71, 0.89)	0.80 (0.65, 0.87)	0.84 (0.66, 0.88)
	Nigeria	722	0.273789	0.91 (0.83, 0.93)	0.92 (0.82, 0.93)	0.94 (0.81, 0.94)	0.93 (0.84, 0.94)	0.93 (0.79, 0.93)
	Average			0.86	0.86	0.9	0.87	0.89
PCVA
	Cameroon	164	0.335366	0.87 (0.73, 0.90)	0.87 (0.74, 0.92)	0.89 (0.75, 0.92)	0.88 (0.74, 0.92)	0.89 (0.74, 0.92)
	Malawi	320	0.54964	0.94 (0.88, 0.96)	0.95 (0.89, 0.97)	0.95 (0.89, 0.97)	0.95 (0.89, 0.97)	0.94 (0.88, 0.96)
	Niger	453	0.18747	0.83 (0.70, 0.89)	0.87 (0.69, 0.91)	0.84 (0.71, 0.89)	0.85 (0.70, 0.90)	0.83 (0.67, 0.87)
	Nigeria	722	0.273789	0.86 (0.77, 0.90)	0.88 (0.76, 0.93)	0.85 (0.76, 0.92)	0.92 (0.82, 0.94)	0.85 (0.74, 0.90)
	Average			0.88	0.8925	0.882992	0.89917	0.877452
Children
EAVA	Cameroon	635	0.286614	0.92 (0.85, 0.94)	0.91 (0.84, 0.94)	0.91 (0.84, 0.93)	0.91 (0.84, 0.93)	0.91 (0.85, 0.93)
	Malawi	691	0.504563	0.94 (0.90, 0.96)	0.95 (0.90, 0.96)	0.94 (0.90, 0.96)	0.94 (0.90, 0.96)	0.94 (0.89, 0.95)
	Niger	619	0.185405	0.90 (0.77, 0.92)	0.90 (0.40, 0.92)	0.92 (0.81, 0.94)	0.92 (0.81, 0.93)	0.92 (0.80, 0.93)
	Nigeria	2055	0.216777	0.95 (0.89, 0.96)	0.94 (0.88, 0.95)	0.94 (0.89, 0.96)	0.95 (0.90, 0.96)	0.95 (0.89, 0.96)
	Average			0.93	0.93	0.93	0.93	0.93
PCVA
	Cameroon	635	0.286614	0.91 (0.83, 0.93)	0.90 (0.83, 0.93)	0.91 (0.83, 0.93)	0.91 (0.83, 0.93)	0.91 (0.83, 0.93)
	Malawi	691	0.504563	0.92 (0.88, 0.94)	0.92 (0.88, 0.94)	0.91 (0.87, 0.94)	0.92 (0.88, 0.94)	0.92 (0.87, 0.94)
	Niger	619	0.185405	0.94 (0.81, 0.94)	0.92 (0.79, 0.94)	0.92 (0.81, 0.94)	0.93 (0.81, 0.94)	0.92 (0.81, 0.94)
	Nigeria	2055	0.216777	0.96 (0.89, 0.96)	0.97 (0.89, 0.97)	0.96 (0.90, 0.96)	0.96 (0.90, 0.96)	0.95 (0.89, 0.96)
	Average			0.93	0.93	0.93	0.93	0.93
EAVA expert algorithm verbal autopsy, PCVA physician-coded verbal autopsy, CSMF cause-specific mortality fraction
*Population causes estimated by substituting observed causes from facility deaths for community deaths
**Population causes estimated by predicting community causes with multinomial logistic regression of facility deaths based on age at death, mother's education,
and receiving any ANC (only for neonates, yes/no)
***Population causes estimated with random forest based on age at death, mother's education, child sex, birthplace, ANC (only for neonates), and wealth quintile
****Population causes estimated with random forest, using same predictors as multinomial projection B
*****Population causes estimated with random forest, using same predictors as multinomial projection B, plus birthplace
